# Supplementary material for: Advanced Optical Microscopy: Unveiling Functional Insights Regarding a Novel PPP2R1A Variant and Its Unreported Phenotype
Source: Int J Mol Sci. 2023 Sep 5;24(18):13699. doi: 10.3390/ijms241813699 (PMC10530954; doi:10.3390/ijms241813699)
Supplement: Supplementary file 1 [file ijms-24-13699-s001.zip]

Archive with 1 entries (1 files):
- ijms-2543317-supplementary.pdf
